# Supplementary material for: Functionalized 10-Membered Aza- and Oxaenediynes through the Nicholas Reaction
Source: Molecules. 2022 Sep 17;27(18):6071. doi: 10.3390/molecules27186071 (PMC9502870; doi:10.3390/molecules27186071)
Supplement: Supplementary file 1 [file molecules-27-06071-s001.zip]

Archive with 1 entries (1 files):
- molecules-1926601-supplementary.pdf
